# Supplementary material for: Terpenoid Backbone Biosynthesis among Pig Hippocampal Pathways Impacted by Stressors
Source: Genes (Basel). 2022 May 2;13(5):814. doi: 10.3390/genes13050814 (PMC9141200; doi:10.3390/genes13050814)
Supplement: Supplementary file 1 [file genes-13-00814-s001.zip]

Archive with 1 entries (1 files):
- genes-1690593-supplementary.pdf
